# Supplementary material for: In Vitro Rescue of the Bile Acid Transport Function of ABCB11 Variants by CFTR Potentiators
Source: Int J Mol Sci. 2022 Sep 15;23(18):10758. doi: 10.3390/ijms231810758 (PMC9502978; doi:10.3390/ijms231810758)
Supplement: Supplementary file 1 [file ijms-23-10758-s001.zip]

Archive with 1 entries (1 files):
- ijms-1887227-supplementary.pdf
